# Supplementary material for: Within-host competition causes pathogen molecular evolution and perpetual microbiota dysbiosis
Source: ISME J. 2025 Apr 17;19(1):wraf071. doi: 10.1093/ismejo/wraf071 (PMC12066030; doi:10.1093/ismejo/wraf071)
Supplement: Phenotypic_data_for_evo_exp_paper_wraf071 [file phenotypic_data_for_evo_exp_paper_wraf071.xlsx]

## Sheet: Fig 1A
Treatment	Live	Dead
Mbiota	358	0
Mbiota	332	2
Mbiota	250	0
Mbiota	352	0
Mbiota	308	0
Mbiota	374	2
Mbiota	528	0
Mbiota	480	0
Mbiota	464	0
Mbiota	346	0
Mbiota	366	0
Mbiota	410	2
Pathogen	462	4
Pathogen	158	26
Pathogen	150	26
Pathogen	206	44
Pathogen	240	6
Pathogen	548	22
Pathogen	432	20
Pathogen	386	22
Pathogen	250	8
Pathogen	320	36
Pathogen	160	14
Pathogen	164	158
Mbiota + Pathogen	124	46
Mbiota + Pathogen	174	102
Mbiota + Pathogen	124	66
Mbiota + Pathogen	184	46
Mbiota + Pathogen	208	120
Mbiota + Pathogen	198	20
Mbiota + Pathogen	246	20
Mbiota + Pathogen	326	86
Mbiota + Pathogen	210	16
Mbiota + Pathogen	246	24
Mbiota + Pathogen	180	38
Mbiota + Pathogen	166	60

## Sheet: Fig 1Ai
Microbiota species + pathogen	Live	Dead
BIGb393	212	270
JUb66	184	284
BIGb0170	166	10
CEent1	28	218
MYb10	156	62
MYb11	418	8
MYb71	248	26
Control	276	66
BIGb393	266	102
JUb66	152	210
BIGb0170	140	2
CEent1	30	312
MYb10	196	30
MYb11	242	8
MYb71	286	52
Control	372	26
BIGb393	252	184
JUb66	70	184
BIGb0170	200	12
CEent1	22	240
MYb10	192	62
MYb11	216	4
MYb71	416	14
Control	576	46

## Sheet: Fig 1B
Treatment	CFU per worm
Mbiota + Pathogen	52000
Mbiota + Pathogen	54000
Mbiota + Pathogen	44000
Mbiota + Pathogen	20000
Mbiota + Pathogen	22000
Mbiota + Pathogen	20000
Mbiota + Pathogen	6000
Mbiota + Pathogen	24000
Mbiota + Pathogen	18000
Mbiota + Pathogen	18000
Mbiota + Pathogen	18000
Mbiota + Pathogen	10000
Mbiota + Pathogen	14000
Mbiota + Pathogen	12000
Mbiota + Pathogen	22000
Mbiota + Pathogen	24000
Mbiota + Pathogen	20000
Mbiota + Pathogen	12000
Pathogen	16000
Pathogen	12000
Pathogen	8000
Pathogen	32000
Pathogen	32000
Pathogen	20000
Pathogen	20000
Pathogen	18000
Pathogen	18000
Pathogen	28000
Pathogen	18000
Pathogen	18000
Pathogen	42000
Pathogen	50000
Pathogen	34000
Pathogen	72000
Pathogen	50000
Pathogen	52000

## Sheet: Fig 1C
Treatment	CFU.per.worm
Mbiota + Pathogen	10
Mbiota + Pathogen	8
Mbiota + Pathogen	14
Mbiota + Pathogen	20
Mbiota + Pathogen	20
Mbiota + Pathogen	46
Mbiota + Pathogen	34
Mbiota + Pathogen	24
Mbiota + Pathogen	40
Mbiota + Pathogen	80
Mbiota + Pathogen	26
Mbiota + Pathogen	10
Mbiota + Pathogen	28
Mbiota + Pathogen	40
Mbiota + Pathogen	106
Mbiota + Pathogen	92
Mbiota + Pathogen	98
Mbiota + Pathogen	20
Mbiota + Pathogen	80
Mbiota + Pathogen	200
Mbiota + Pathogen	6
Mbiota + Pathogen	12
Mbiota + Pathogen	10
Mbiota + Pathogen	20
Mbiota + Pathogen	54
Mbiota + Pathogen	34
Mbiota + Pathogen	28
Mbiota + Pathogen	20
Mbiota + Pathogen	40
Mbiota + Pathogen	80
Mbiota	420
Mbiota	480
Mbiota	480
Mbiota	380
Mbiota	320
Mbiota	280
Mbiota	118
Mbiota	106
Mbiota	108
Mbiota	160
Mbiota	80
Mbiota	120
Mbiota	80
Mbiota	48
Mbiota	46
Mbiota	40
Mbiota	60
Mbiota	640
Mbiota	740
Mbiota	460

## Sheet: Fig 1D
Treatment	CFU per ml
Pathogen	6000000000
Pathogen	6000000000
Pathogen	6000000000
Pathogen	10000000000
Pathogen	9000000000
Pathogen	10000000000
Pathogen	6000000000
Pathogen	11000000000
Pathogen	15000000000
Pathogen	2000000000
Pathogen	10000000000
Pathogen	7000000000
Pathogen	6000000000
Pathogen	3000000000
Pathogen	6000000000
Pathogen	10000000000
Pathogen	6000000000
Pathogen	9000000000
Mbiota + pathogen	30000000
Mbiota + pathogen	10000000
Mbiota + pathogen	0
Mbiota + pathogen	30000000
Mbiota + pathogen	0
Mbiota + pathogen	30000000
Mbiota + pathogen	30000000
Mbiota + pathogen	10000000
Mbiota + pathogen	10000000
Mbiota + pathogen	10000000
Mbiota + pathogen	30000000
Mbiota + pathogen	10000000
Mbiota + pathogen	10000000
Mbiota + pathogen	20000000
Mbiota + pathogen	0

## Sheet: Fig 1E
Treatment	CFU per ml
Mbiota + pathogen	7000000000
Mbiota + pathogen	7000000000
Mbiota + pathogen	3000000000
Mbiota + pathogen	9000000000
Mbiota + pathogen	11000000000
Mbiota + pathogen	10000000000
Mbiota + pathogen	12000000000
Mbiota + pathogen	4000000000
Mbiota + pathogen	7000000000
Mbiota + pathogen	8000000000
Mbiota + pathogen	5000000000
Mbiota + pathogen	7000000000
Mbiota + pathogen	8000000000
Mbiota + pathogen	7000000000
Mbiota + pathogen	7000000000
Mbiota + pathogen	3000000000
Mbiota + pathogen	8000000000
Mbiota + pathogen	1000000000
Mbiota	5000000000
Mbiota	8000000000
Mbiota	6000000000
Mbiota	7000000000
Mbiota	11000000000
Mbiota	11000000000
Mbiota	10000000000
Mbiota	12000000000
Mbiota	8000000000
Mbiota	6000000000
Mbiota	10000000000
Mbiota	6000000000
Mbiota	5000000000
Mbiota	0
Mbiota	10000000000
Mbiota	2000000000
Mbiota	12000000000
Mbiota	1000000000

## Sheet: Fig 3A
Treatment	Replicate	Ancestral.microbiota	Live	Dead	Total	Percent_dead
No-host control	NHC1	Absent	270	2	272	0.735294
No-host control	NHC2	Absent	224	2	226	0.884956
No-host control	NHC3	Absent	160	0	160	0
No-host control	NHC4	Absent	316	8	324	2.46914
No-host control	NHC5	Absent	434	2	436	0.458716
No-host control	NHC6	Absent	80	0	80	0
Pathogen only	4A	Absent	170	0	170	0
Pathogen only	4B	Absent	190	0	190	0
Pathogen only	4C	Absent	170	2	172	1.16279
Pathogen only	4D	Absent	220	0	220	0
Pathogen only	4E	Absent	152	0	152	0
Pathogen + anc mbiota	3A	Absent	186	6	192	3.125
Pathogen + anc mbiota	3B	Absent	162	0	162	0
Pathogen + anc mbiota	3C	Absent	88	0	88	0
Pathogen + anc mbiota	3D	Absent	242	0	242	0
Pathogen + anc mbiota	3E	Absent	96	2	98	2.04082
Pathogen + anc mbiota	3F	Absent	58	2	60	3.33333
No-host control	NHC1	Absent	306	0	306	0
No-host control	NHC2	Absent	172	2	174	1.14943
No-host control	NHC3	Absent	312	0	312	0
No-host control	NHC4	Absent	234	0	234	0
No-host control	NHC5	Absent	180	0	180	0
No-host control	NHC6	Absent	60	0	60	0
Pathogen only	4A	Absent	296	2	298	0.671141
Pathogen only	4B	Absent	158	2	160	1.25
Pathogen only	4C	Absent	192	0	192	0
Pathogen only	4D	Absent	106	2	108	1.85185
Pathogen only	4E	Absent	120	2	122	1.63934
Pathogen + anc mbiota	3A	Absent	192	0	192	0
Pathogen + anc mbiota	3B	Absent	264	2	266	0.75188
Pathogen + anc mbiota	3C	Absent	154	0	154	0
Pathogen + anc mbiota	3D	Absent	236	0	236	0
Pathogen + anc mbiota	3E	Absent	110	0	110	0
Pathogen + anc mbiota	3F	Absent	176	2	178	1.1236
No-host control	NHC1	Absent	278	2	280	0.714286
No-host control	NHC2	Absent	226	2	228	0.877193
No-host control	NHC3	Absent	276	0	276	0
No-host control	NHC4	Absent	290	4	294	1.36054
No-host control	NHC5	Absent	262	2	264	0.757576
No-host control	NHC6	Absent	244	2	246	0.813008
Pathogen only	4A	Absent	212	6	218	2.75229
Pathogen only	4B	Absent	304	6	310	1.93548
Pathogen only	4C	Absent	176	2	178	1.1236
Pathogen only	4D	Absent	178	2	180	1.11111
Pathogen only	4E	Absent	258	6	264	2.27273
Pathogen only	4F	Absent	96	4	100	4
Pathogen + anc mbiota	3A	Absent	224	4	228	1.75439
Pathogen + anc mbiota	3B	Absent	286	6	292	2.05479
Pathogen + anc mbiota	3C	Absent	208	8	216	3.7037
Pathogen + anc mbiota	3D	Absent	356	2	358	0.558659
Pathogen + anc mbiota	3E	Absent	284	4	288	1.38889
Pathogen + anc mbiota	3F	Absent	244	4	248	1.6129
No-host control	NHC1	Absent	220	2	222	0.900901
No-host control	NHC2	Absent	302	2	304	0.657895
No-host control	NHC3	Absent	308	4	312	1.28205
No-host control	NHC4	Absent	318	0	318	0
No-host control	NHC5	Absent	262	4	266	1.50376
No-host control	NHC6	Absent	256	12	268	4.47761
Pathogen only	4A	Absent	244	10	254	3.93701
Pathogen only	4B	Absent	170	12	182	6.59341
Pathogen only	4C	Absent	182	4	186	2.15054
Pathogen only	4D	Absent	218	4	222	1.8018
Pathogen only	4E	Absent	232	12	244	4.91803
Pathogen only	4F	Absent	214	6	220	2.72727
Pathogen + anc mbiota	3A	Absent	174	2	176	1.13636
Pathogen + anc mbiota	3B	Absent	180	6	186	3.22581
Pathogen + anc mbiota	3C	Absent	340	12	352	3.40909
Pathogen + anc mbiota	3D	Absent	210	0	210	0
Pathogen + anc mbiota	3E	Absent	230	8	238	3.36134
Pathogen + anc mbiota	3F	Absent	208	6	214	2.80374

## Sheet: Fig 3B
Experiment	Bacteria	Treatment	Replicate	Batch	Dilution_factor	Tech_rep_1	Tech_rep_2	Tech_rep_3	CFU_per_worm_1	CFU_per_worm_2	CFU_per_worm_3	Average_per_worm
Pathogen only	Pathogen	Pathogen + anc mbiota	3A	1	100	2	0	0	400	0	0	133.333
Pathogen only	Pathogen	Pathogen + anc mbiota	3B	1	100	7	9	8	1400	1800	1600	1600
Pathogen only	Pathogen	Pathogen + anc mbiota	3C	1	100	2	3	0	400	600	0	333.333
Pathogen only	Pathogen	Pathogen + anc mbiota	3D	1	100	6	2	0	1200	400	0	533.333
Pathogen only	Pathogen	Pathogen + anc mbiota	3E	1	100	1	2	0	200	400	0	200
Pathogen only	Pathogen	Pathogen + anc mbiota	4A	1	100	1	0	0	200	0	0	66.6667
Pathogen only	Pathogen	Pathogen only	4B	1	100	3	5	2	600	1000	400	666.667
Pathogen only	Pathogen	Pathogen only	4C	1	100	4	4	3	800	800	600	733.333
Pathogen only	Pathogen	Pathogen only	4D	1	100	1	2	2	200	400	400	333.333
Pathogen only	Pathogen	Pathogen only	4E	1	100	7	2	4	1400	400	800	866.667
Pathogen only	Pathogen	Pathogen only	4F	1	1000	2	6	5	4000	12000	10000	8666.67
Pathogen only	Pathogen	No-host control	NHC1	1	10	22	31	28	440	620	560	540
Pathogen only	Pathogen	No-host control	NHC2	1	10	15	9	12	300	180	240	240
Pathogen only	Pathogen	No-host control	NHC3	1	10	29	28	30	580	560	600	580
Pathogen only	Pathogen	No-host control	NHC4	1	10	10	8	6	200	160	120	160
Pathogen only	Pathogen	No-host control	NHC5	1	10	9	17	14	180	340	280	266.667
Pathogen only	Pathogen	No-host control	NHC6	1	10	17	15	22	340	300	440	360
Pathogen only	Pathogen	Pathogen + anc mbiota	3A	2	100	1	1	0	200	200	0	133.333
Pathogen only	Pathogen	Pathogen + anc mbiota	3B	2	100	5	11	8	1000	2200	1600	1600
Pathogen only	Pathogen	Pathogen + anc mbiota	3C	2	100	2	2	4	400	400	800	533.333
Pathogen only	Pathogen	Pathogen + anc mbiota	3D	2	100	2	1	1	400	200	200	266.667
Pathogen only	Pathogen	Pathogen + anc mbiota	3E	2	100	3	7	2	600	1400	400	800
Pathogen only	Pathogen	Pathogen + anc mbiota	3F	2	100	3	5	6	600	1000	1200	933.333
Pathogen only	Pathogen	Pathogen only	4A	2	100	4	3	3	800	600	600	666.667
Pathogen only	Pathogen	Pathogen only	4B	2	100	1	2	0	200	400	0	200
Pathogen only	Pathogen	Pathogen only	4C	2	100	10	9	6	2000	1800	1200	1666.67
Pathogen only	Pathogen	Pathogen only	4D	2	100	1	5	3	200	1000	600	600
Pathogen only	Pathogen	Pathogen only	4E	2	100	3	2	4	600	400	800	600
Pathogen only	Pathogen	Pathogen only	4F	2	100	4	8	3	800	1600	600	1000
Pathogen only	Pathogen	No-host control	NHC1	2	10	15	18	22	300	360	440	366.667
Pathogen only	Pathogen	No-host control	NHC2	2	100	4	1	4	800	200	800	600
Pathogen only	Pathogen	No-host control	NHC3	2	100	16	16	15	3200	3200	3000	3133.33
Pathogen only	Pathogen	No-host control	NHC4	2	100	4	3	4	800	600	800	733.333
Pathogen only	Pathogen	No-host control	NHC5	2	100	2	3	2	400	600	400	466.667
Pathogen only	Pathogen	No-host control	NHC6	2	100	8	11	3	1600	2200	600	1466.67
Pathogen only	Pathogen	Pathogen + anc mbiota	3B	3	100	1	3	0	200	600	0	266.667
Pathogen only	Pathogen	Pathogen + anc mbiota	3C	3	100	2	1	4	400	200	800	466.667
Pathogen only	Pathogen	Pathogen + anc mbiota	3E	3	100	3	4	5	600	800	1000	800
Pathogen only	Pathogen	Pathogen + anc mbiota	3F	3	100	1	0	0	200	0	0	66.6667
Pathogen only	Pathogen	Pathogen only	4A	3	100	9	3	8	1800	600	1600	1333.33
Pathogen only	Pathogen	Pathogen only	4B	3	100	1	0	0	200	0	0	66.6667
Pathogen only	Pathogen	Pathogen only	4C	3	100	0	4	6	0	800	1200	666.667
Pathogen only	Pathogen	Pathogen only	4E	3	100	45	54	36	9000	10800	7200	9000
Pathogen only	Pathogen	Pathogen only	4F	3	100	1	0	0	200	0	0	66.6667

## Sheet: Fig 3C
RNAIII standard curve	gryB standard curve		Sample number	Pathogen only RNAIII	NHC RNAIII	OP50 RNAIII		Sample number	Pathogen only gyrB	NHC gyrB	OP50 gyrB
16.6353	14.9264		1	26.9254	26.7802	35.8068		1	26.885	26.1594	30.6012
19.0223	17.9713		1	26.932	26.7356			1	26.8391	26.1479
22.6346	21.4451		2	25.9581	28.1077			2	26.9314	26.0507
26.1056	25.0971		2	25.9862	28.1816			2	26.8533	25.9681
28.7989	27.9665		3	25.2065	30.8752			3	26.4521	26.3987
32.2233	29.7963		3	25.1859	30.5841			3	26.4603	26.4314
			4	24.475	32.5028			4	26.2541	25.5759
			4	24.3217	32.5419			4	26.4251	25.5523
NTC	NTC
Undetermined	30.2127			cDNA synthesis controls (RNA only)					cDNA synthesis controls (RNA only)
			1	36.0015	36.9485	Undetermined		1	30.3521	30.3582	30.6252
			1					1
				Averages						Averages
			1	26.9287	26.7579			1	26.862	26.1536
			2	25.9721	28.1447			2	26.8924	26.0094
			3	25.1962	30.7297			3	26.4562	26.4151
			4	24.3984	32.5223			4	26.3396	25.5641
			Detla Ct	Treated	Utreated
			1	0.0666523	0.60428
			2	-0.920221	2.13522
			3	-1.26	4.3146
			4	-1.94123	6.9582
					3.50307
			Delta Delta Ct
			1	-3.43642	-2.89879
			2	-4.4233	-1.36786
			3	-4.76307	0.811521
			4	-5.4443	3.45513
			Fold change
			1	Deleted as outlier
			2	21.4558	2.58087
			3	27.1536	0.569781
			4	43.5409	0.0911806
				Pathogen only	No-host control
			Av.	30.7168	1.08061		28.4254
			SD	11.4656	1.32112
			SEM	5.73281	0.660558

## Sheet: Fig 3D
Sample	Absorbance	Plate	Treatment
LAC	0.1737	3	LAC
LAC	0.1715	3	LAC
LAC	0.179	3	LAC
MSSA476	0.3641	3	MSSA476
MSSA476	0.2865	3	MSSA476
MSSA476	0.3949	3	MSSA476
N1	0.1723	3	No-host control
N1	0.1883	3	No-host control
N1	0.2471	3	No-host control
N2	0.2249	3	No-host control
N2	0.2745	3	No-host control
N2	0.2252	3	No-host control
N3	0.167	3	No-host control
N3	0.1714	3	No-host control
N3	0.1816	3	No-host control
N4	0.2232	3	No-host control
N4	0.2135	3	No-host control
N4	0.22	3	No-host control
4A	0.2012	3	Pathogen only
4A	0.1571	3	Pathogen only
4A	0.1726	3	Pathogen only
4B	0.2035	3	Pathogen only
4B	0.251	3	Pathogen only
4B	0.3404	3	Pathogen only
4C	0.1856	3	Pathogen only
4C	0.1963	3	Pathogen only
4C	0.1904	3	Pathogen only
4D	0.2031	3	Pathogen only
4D	0.1837	3	Pathogen only
4D	0.1634	3	Pathogen only
4E	0.3257	3	Pathogen only
4E	0.2559	3	Pathogen only
4E	0.2696	3	Pathogen only
4F	0.3393	3	Pathogen only
4F	0.2732	3	Pathogen only
4F	0.3216	3	Pathogen only
3A	0.1951	3	Path + anc mbiota
3A	0.1725	3	Path + anc mbiota
3A	0.1828	3	Path + anc mbiota
3B	0.228	3	Path + anc mbiota
3B	0.361	3	Path + anc mbiota
3B	0.2682	3	Path + anc mbiota
3C	0.3495	3	Path + anc mbiota
3C	0.3478	3	Path + anc mbiota
3C	0.2606	3	Path + anc mbiota
3D	0.1646	3	Path + anc mbiota
3D	0.1519	3	Path + anc mbiota
3D	0.1699	3	Path + anc mbiota
3E	0.1679	3	Path + anc mbiota
3E	0.1584	3	Path + anc mbiota
3E	0.1746	3	Path + anc mbiota
3F	0.1943	3	Path + anc mbiota
3F	0.2191	3	Path + anc mbiota
3F	0.198	3	Path + anc mbiota
LAC	0.1408	1	LAC
LAC	0.1434	1	LAC
LAC	0.1304	1	LAC
LAC	0.1336	2	LAC
LAC	0.1309	2	LAC
LAC	0.1173	2	LAC
MSSA476	0.3284	1	MSSA476
MSSA476	0.2171	1	MSSA476
MSSA476	0.3272	1	MSSA476
MSSA476	0.2602	2	MSSA476
MSSA476	0.2779	2	MSSA476
MSSA476	0.2536	2	MSSA476
N1	0.178	1	No-host control
N1	0.151	1	No-host control
N1	0.2108	1	No-host control
N2	0.2798	1	No-host control
N2	0.2812	1	No-host control
N2	0.2501	1	No-host control
N3	0.1573	1	No-host control
N3	0.1439	1	No-host control
N3	0.2099	1	No-host control
N4	0.169	2	No-host control
N4	0.1712	2	No-host control
N4	0.1953	2	No-host control
N5	0.2227	2	No-host control
N5	0.1683	2	No-host control
N5	0.2051	2	No-host control
N6	0.1612	2	No-host control
N6	0.163	2	No-host control
N6	0.1471	2	No-host control
4A	0.176	1	Pathogen only
4A	0.1689	1	Pathogen only
4A	0.1797	1	Pathogen only
4B	0.2384	1	Pathogen only
4B	0.2061	1	Pathogen only
4B	0.1778	1	Pathogen only
4C	0.2094	1	Pathogen only
4C	0.1581	1	Pathogen only
4C	0.1996	1	Pathogen only
4D	0.1977	2	Pathogen only
4D	0.1793	2	Pathogen only
4D	0.1714	2	Pathogen only
4E	0.3243	2	Pathogen only
4E	0.3279	2	Pathogen only
4E	0.2856	2	Pathogen only
4F	0.3736	2	Pathogen only
4F	0.2548	2	Pathogen only
4F	0.2794	2	Pathogen only
3A	0.1641	1	Path + anc mbiota
3A	0.1644	1	Path + anc mbiota
3A	0.17	1	Path + anc mbiota
3B	0.3004	1	Path + anc mbiota
3B	0.2646	1	Path + anc mbiota
3B	0.2593	1	Path + anc mbiota
3C	0.3477	1	Path + anc mbiota
3C	0.2858	1	Path + anc mbiota
3C	0.2883	1	Path + anc mbiota
3D	0.1388	2	Path + anc mbiota
3D	0.1509	2	Path + anc mbiota
3D	0.1338	2	Path + anc mbiota
3E	0.1878	2	Path + anc mbiota
3E	0.1957	2	Path + anc mbiota
3E	0.238	2	Path + anc mbiota
3F	0.2413	2	Path + anc mbiota
3F	0.1719	2	Path + anc mbiota
3F	0.2045	2	Path + anc mbiota
LAC	0.1769	1	LAC
LAC	0.1557	1	LAC
LAC	0.157	1	LAC
LAC	0.1982	2	LAC
LAC	0.1772	2	LAC
LAC	0.1568	2	LAC
MSSA476	0.2185	1	MSSA476
MSSA476	0.2837	1	MSSA476
MSSA476	0.316	1	MSSA476
MSSA476	0.265	2	MSSA476
MSSA476	0.2959	2	MSSA476
MSSA476	0.2814	2	MSSA476
N1	0.1991	1	No-host control
N1	0.1793	1	No-host control
N1	0.1682	1	No-host control
N2	0.2387	1	No-host control
N2	0.245	1	No-host control
N2	0.2268	1	No-host control
N3	0.1777	1	No-host control
N3	0.2208	1	No-host control
N3	0.177	1	No-host control
N4	0.135	2	No-host control
N4	0.1402	2	No-host control
N4	0.1589	2	No-host control
N5	0.1627	2	No-host control
N5	0.1596	2	No-host control
N5	0.1918	2	No-host control
N6	0.2017	2	No-host control
N6	0.1781	2	No-host control
N6	0.1339	2	No-host control
4A	0.2857	1	Pathogen only
4A	0.2306	1	Pathogen only
4A	0.1461	1	Pathogen only
4B	0.2211	1	Pathogen only
4B	0.251	1	Pathogen only
4B	0.2878	1	Pathogen only
4C	0.2241	1	Pathogen only
4C	0.2124	1	Pathogen only
4C	0.2047	1	Pathogen only
4D	0.152	2	Pathogen only
4D	0.1597	2	Pathogen only
4D	0.1534	2	Pathogen only
4E	0.2713	2	Pathogen only
4E	0.2618	2	Pathogen only
4E	0.3855	2	Pathogen only
4F	0.2944	2	Pathogen only
4F	0.342	2	Pathogen only
4F	0.3242	2	Pathogen only
3A	0.189	1	Path + anc mbiota
3A	0.1944	1	Path + anc mbiota
3A	0.1896	1	Path + anc mbiota
3B	0.2034	1	Path + anc mbiota
3B	0.3034	1	Path + anc mbiota
3B	0.2863	1	Path + anc mbiota
3C	0.2923	1	Path + anc mbiota
3C	0.3055	1	Path + anc mbiota
3C	0.2975	1	Path + anc mbiota
3D	0.1228	2	Path + anc mbiota
3D	0.1314	2	Path + anc mbiota
3D	0.1387	2	Path + anc mbiota
3E	0.1467	2	Path + anc mbiota
3E	0.1753	2	Path + anc mbiota
3E	0.1563	2	Path + anc mbiota
3F	0.2222	2	Path + anc mbiota
3F	0.1646	2	Path + anc mbiota
3F	0.1762	2	Path + anc mbiota

[truncated: 13 more sheets: Fig 3E, Fig 4A, Fig 4B, Fig 4C, Fig 4D, Fig 5A, Fig 5B, Fig 5C, Fig 5D, Fig 5E, Fig 6A, Fig 6B, Fig 6C]
