# Supplementary material for: Within-host competition causes pathogen molecular evolution and perpetual microbiota dysbiosis
Source: ISME J. 2025 Apr 17;19(1):wraf071. doi: 10.1093/ismejo/wraf071 (PMC12066030; doi:10.1093/ismejo/wraf071)
Supplement: Supplementary_phenotypic_data_wraf071 [file supplementary_phenotypic_data_wraf071.xlsx]

## Sheet: Fig S1a
RNAIII standard curve	gryB standard curve		Sample number	AM+AP RNAIII	AP RNAIII	OP50 RNAIII		Sample number	AM+AP gyrB	AP gyrB	OP50 gyrB
13.6904	15.4912		1	21.1972	22.8908	33.7305		1	26.1609	27.4573	30.2465
16.8949	18.4992		1	21.2922	22.9547			1	26.2527	27.6502
19.8998	21.3211		2	20.7791	22.1397			2	25.4031	27.1243
22.8344	24.8764		2	20.7394	22.4639			2	25.4186	27.1377
26.2284	27.8984		3	21.2853	23.5567			3	25.9772	27.6857
30.0019	29.2438		3	21.3063	23.504			3	25.7429	27.623
			4	21.4605	23.4018			4	26.1483	26.8325
			4	21.597	23.393			4	26.3185	26.939
NTC	NTC
33.02	29.8207			cDNA synthesis controls					cDNA synthesis controls
			1	32.5005	34.0346	34.1664		1	30.1825	30.1031
			1					1
				Averages						Averages
			1	21.2447	22.9227			1	26.2068	27.5538
			2	20.7592	22.3018			2	25.4108	27.131
			3	21.2958	23.5303			3	25.8601	27.6544
			4	21.5287	23.3974			4	26.2334	26.8857
			Detla Ct	Treated	Utreated
			1	-4.96209	-4.63105
			2	-4.6516	-4.82919
			3	-4.56426	-4.12403
			4	-4.70469	-3.48833
					-4.26815
			Delta Delta Ct
			1	-0.693939	-0.362895
			2	-0.383454	-0.561041
			3	-0.296113	0.144121
			4	-0.436538	0.779815
			Fold change
			1	1.61769	1.286
			2	1.30446	1.47533
			3	1.22783	0.904931
			4	1.35335	0.582441
				AM+AP	AP
			Av.	1.37584	1.06218		1.2953
			SD	0.169313	0.398192
			SEM	0.0846565	0.199096

## Sheet: Fig S1b
Treatment	Replicate	Ancestral.microbiota	Live	Dead	Total	Percent_dead
No-host control	NHC1	Present	52	2	54	3.7037
No-host control	NHC2	Present	214	6	220	2.72727
No-host control	NHC3	Present	188	2	190	1.05263
No-host control	NHC4	Present	306	4	310	1.29032
No-host control	NHC5	Present	210	4	214	1.86916
No-host control	NHC6	Present	170	8	178	4.49438
Pathogen only	4A	Present	252	12	264	4.54545
Pathogen only	4B	Present	184	22	206	10.6796
Pathogen only	4C	Present	96	4	100	4
Pathogen only	4D	Present	264	12	276	4.34783
Pathogen only	4E	Present	154	10	164	6.09756
Pathogen only	4F	Present	250	26	276	9.42029
Pathogen + anc mbiota	3A	Present	54	2	56	3.57143
Pathogen + anc mbiota	3B	Present	226	28	254	11.0236
Pathogen + anc mbiota	3C	Present	148	38	186	20.4301
Pathogen + anc mbiota	3D	Present	252	8	260	3.07692
Pathogen + anc mbiota	3E	Present	264	8	272	2.94118
Pathogen + anc mbiota	3F	Present	254	8	262	3.05344
No-host control	NHC1	Present	188	10	198	5.05051
No-host control	NHC2	Present	206	4	210	1.90476
No-host control	NHC3	Present	218	26	244	10.6557
No-host control	NHC4	Present	138	8	146	5.47945
No-host control	NHC5	Present	260	4	264	1.51515
No-host control	NHC6	Present	244	4	248	1.6129
Pathogen only	4A	Present	160	10	170	5.88235
Pathogen only	4B	Present	298	28	326	8.58896
Pathogen only	4C	Present	172	22	194	11.3402
Pathogen only	4D	Present	156	2	158	1.26582
Pathogen only	4E	Present	158	20	178	11.236
Pathogen only	4F	Present	198	24	222	10.8108
Pathogen + anc mbiota	3A	Present	172	10	182	5.49451
Pathogen + anc mbiota	3B	Present	294	20	314	6.36943
Pathogen + anc mbiota	3C	Present	150	40	190	21.0526
Pathogen + anc mbiota	3D	Present	328	8	336	2.38095
Pathogen + anc mbiota	3E	Present	164	4	168	2.38095
Pathogen + anc mbiota	3F	Present	396	12	408	2.94118
No-host control	NHC1	Present	162	64	226	28.3186
No-host control	NHC2	Present	158	74	232	31.8966
No-host control	NHC3	Present	174	86	260	33.0769
No-host control	NHC4	Present	294	36	330	10.9091
No-host control	NHC5	Present	130	42	172	24.4186
No-host control	NHC6	Present	328	48	376	12.766
Pathogen only	4A	Present	78	38	116	32.7586
Pathogen only	4B	Present	94	36	130	27.6923
Pathogen only	4C	Present	94	24	118	20.339
Pathogen only	4D	Present	92	20	112	17.8571
Pathogen only	4E	Present	100	32	132	24.2424
Pathogen only	4F	Present	128	54	182	29.6703
Pathogen + anc mbiota	3A	Present	98	38	136	27.9412
Pathogen + anc mbiota	3B	Present	198	50	248	20.1613
Pathogen + anc mbiota	3C	Present	138	48	186	25.8065
Pathogen + anc mbiota	3D	Present	194	52	246	21.1382
Pathogen + anc mbiota	3E	Present	124	30	154	19.4805
Pathogen + anc mbiota	3F	Present	146	46	192	23.9583
No-host control	NHC1	Present	100	58	158	36.7089
No-host control	NHC2	Present	140	34	174	19.5402
No-host control	NHC3	Present	124	42	166	25.3012
No-host control	NHC4	Present	88	22	110	20
No-host control	NHC5	Present	148	22	170	12.9412
No-host control	NHC6	Present	136	88	224	39.2857
Pathogen only	4A	Present	120	96	216	44.4444
Pathogen only	4B	Present	166	84	250	33.6
Pathogen only	4C	Present	160	54	214	25.2336
Pathogen only	4E	Present	80	96	176	54.5455
Pathogen only	4F	Present	162	60	222	27.027
Pathogen + anc mbiota	3A	Present	144	74	218	33.945
Pathogen + anc mbiota	3B	Present	102	84	186	45.1613
Pathogen + anc mbiota	3C	Present	102	52	154	33.7662
Pathogen + anc mbiota	3D	Present	150	20	170	11.7647
Pathogen + anc mbiota	3E	Present	188	22	210	10.4762
Pathogen + anc mbiota	3F	Present	94	70	164	42.6829

## Sheet: Fig S1c
Experiment	Bacteria	Treatment	Replicate	Batch	Dilution_factor	Tech_rep_1	Tech_rep_2	Tech_rep_3	CFU_per_worm_1	CFU_per_worm_2	CFU_per_worm_3	Average_per_worm
Competition	Pathogen	Pathogen + anc mbiota	3A	1	100	34	45	39	6800	9000	7800	7866.67
Competition	Pathogen	Pathogen + anc mbiota	3B	1	100	35	38	34	7000	7600	6800	7133.33
Competition	Pathogen	Pathogen + anc mbiota	3C	1	1000	11	15	15	22000	30000	30000	27333.3
Competition	Pathogen	Pathogen + anc mbiota	3D	1	100	15	11	10	3000	2200	2000	2400
Competition	Pathogen	Pathogen + anc mbiota	3E	1	100	14	9	14	2800	1800	2800	2466.67
Competition	Pathogen	Pathogen + anc mbiota	3F	1	1000	7	7	11	14000	14000	22000	16666.7
Competition	Pathogen	Pathogen only	4A	1	100	9	11	9	1800	2200	1800	1933.33
Competition	Pathogen	Pathogen only	4B	1	100	41	30	29	8200	6000	5800	6666.67
Competition	Pathogen	Pathogen only	4C	1	100	1	2	0	200	400	0	200
Competition	Pathogen	Pathogen only	4D	1	100	32	22	38	6400	4400	7600	6133.33
Competition	Pathogen	Pathogen only	4E	1	100	44	57	58	8800	11400	11600	10600
Competition	Pathogen	Pathogen only	4F	1	100	12	13	14	2400	2600	2800	2600
Competition	Pathogen	No-host control	NHC1	1	100	47	46	51	9400	9200	10200	9600
Competition	Pathogen	No-host control	NHC2	1	100	12	8	12	2400	1600	2400	2133.33
Competition	Pathogen	No-host control	NHC3	1	100	1	0	1	200	0	200	133.333
Competition	Pathogen	No-host control	NHC4	1	1000	16	13	7	32000	26000	14000	24000
Competition	Pathogen	No-host control	NHC5	1	100	5	10	15	1000	2000	3000	2000
Competition	Pathogen	No-host control	NHC6	1	100	24	24	33	4800	4800	6600	5400
Pathogen only	Pathogen	Pathogen + anc mbiota	3A	1	100	2	0	0	400	0	0	133.333
Pathogen only	Pathogen	Pathogen + anc mbiota	3B	1	100	7	9	8	1400	1800	1600	1600
Pathogen only	Pathogen	Pathogen + anc mbiota	3C	1	100	2	3	0	400	600	0	333.333
Pathogen only	Pathogen	Pathogen + anc mbiota	3D	1	100	6	2	0	1200	400	0	533.333
Pathogen only	Pathogen	Pathogen + anc mbiota	3E	1	100	1	2	0	200	400	0	200
Pathogen only	Pathogen	Pathogen + anc mbiota	4A	1	100	1	0	0	200	0	0	66.6667
Pathogen only	Pathogen	Pathogen only	4B	1	100	3	5	2	600	1000	400	666.667
Pathogen only	Pathogen	Pathogen only	4C	1	100	4	4	3	800	800	600	733.333
Pathogen only	Pathogen	Pathogen only	4D	1	100	1	2	2	200	400	400	333.333
Pathogen only	Pathogen	Pathogen only	4E	1	100	7	2	4	1400	400	800	866.667
Pathogen only	Pathogen	Pathogen only	4F	1	1000	2	6	5	4000	12000	10000	8666.67
Pathogen only	Pathogen	No-host control	NHC1	1	10	22	31	28	440	620	560	540
Pathogen only	Pathogen	No-host control	NHC2	1	10	15	9	12	300	180	240	240
Pathogen only	Pathogen	No-host control	NHC3	1	10	29	28	30	580	560	600	580
Pathogen only	Pathogen	No-host control	NHC4	1	10	10	8	6	200	160	120	160
Pathogen only	Pathogen	No-host control	NHC5	1	10	9	17	14	180	340	280	266.667
Pathogen only	Pathogen	No-host control	NHC6	1	10	17	15	22	340	300	440	360
Competition	Pathogen	Pathogen + anc mbiota	3A	2	100	5	5	2	1000	1000	400	800
Competition	Pathogen	Pathogen + anc mbiota	3B	2	100	13	2	11	2600	400	2200	1733.33
Competition	Pathogen	Pathogen + anc mbiota	3C	2	100	21	17	25	4200	3400	5000	4200
Competition	Pathogen	Pathogen + anc mbiota	3D	2	100	5	9	5	1000	1800	1000	1266.67
Competition	Pathogen	Pathogen + anc mbiota	3E	2	100	40	38	33	8000	7600	6600	7400
Competition	Pathogen	Pathogen + anc mbiota	3F	2	1000	3	6	7	6000	12000	14000	10666.7
Competition	Pathogen	Pathogen only	4A	2	100	8	9	11	1600	1800	2200	1866.67
Competition	Pathogen	Pathogen only	4B	2	100	13	6	4	2600	1200	800	1533.33
Competition	Pathogen	Pathogen only	4C	2	100	2	1	15	400	200	3000	1200
Competition	Pathogen	Pathogen only	4D	2	100	16	15	12	3200	3000	2400	2866.67
Competition	Pathogen	Pathogen only	4E	2	100	16	13	13	3200	2600	2600	2800
Competition	Pathogen	Pathogen only	4F	2	100	16	27	28	3200	5400	5600	4733.33
Competition	Pathogen	No-host control	NHC1	2	100	4	3	3	800	600	600	666.667
Competition	Pathogen	No-host control	NHC2	2	100	9	10	9	1800	2000	1800	1866.67
Competition	Pathogen	No-host control	NHC3	2	1000	7	6	9	14000	12000	18000	14666.7
Competition	Pathogen	No-host control	NHC4	2	100	3	0	0	600	0	0	200
Competition	Pathogen	No-host control	NHC5	2	100	5	6	8	1000	1200	1600	1266.67
Competition	Pathogen	No-host control	NHC6	2	100	40	45	40	8000	9000	8000	8333.33
Pathogen only	Pathogen	Pathogen + anc mbiota	3A	2	100	1	1	0	200	200	0	133.333
Pathogen only	Pathogen	Pathogen + anc mbiota	3B	2	100	5	11	8	1000	2200	1600	1600
Pathogen only	Pathogen	Pathogen + anc mbiota	3C	2	100	2	2	4	400	400	800	533.333
Pathogen only	Pathogen	Pathogen + anc mbiota	3D	2	100	2	1	1	400	200	200	266.667
Pathogen only	Pathogen	Pathogen + anc mbiota	3E	2	100	3	7	2	600	1400	400	800
Pathogen only	Pathogen	Pathogen + anc mbiota	3F	2	100	3	5	6	600	1000	1200	933.333
Pathogen only	Pathogen	Pathogen only	4A	2	100	4	3	3	800	600	600	666.667
Pathogen only	Pathogen	Pathogen only	4B	2	100	1	2	0	200	400	0	200
Pathogen only	Pathogen	Pathogen only	4C	2	100	10	9	6	2000	1800	1200	1666.67
Pathogen only	Pathogen	Pathogen only	4D	2	100	1	5	3	200	1000	600	600
Pathogen only	Pathogen	Pathogen only	4E	2	100	3	2	4	600	400	800	600
Pathogen only	Pathogen	Pathogen only	4F	2	100	4	8	3	800	1600	600	1000
Pathogen only	Pathogen	No-host control	NHC1	2	10	15	18	22	300	360	440	366.667
Pathogen only	Pathogen	No-host control	NHC2	2	100	4	1	4	800	200	800	600
Pathogen only	Pathogen	No-host control	NHC3	2	100	16	16	15	3200	3200	3000	3133.33
Pathogen only	Pathogen	No-host control	NHC4	2	100	4	3	4	800	600	800	733.333
Pathogen only	Pathogen	No-host control	NHC5	2	100	2	3	2	400	600	400	466.667
Pathogen only	Pathogen	No-host control	NHC6	2	100	8	11	3	1600	2200	600	1466.67
Competition	Pathogen	Pathogen + anc mbiota	3A	3	1000	6	10	10	12000	20000	20000	17333.3
Competition	Pathogen	Pathogen + anc mbiota	3C	3	100	8	7	14	1600	1400	2800	1933.33
Competition	Pathogen	Pathogen + anc mbiota	3D	3	100	67	52	59	13400	10400	11800	11866.7
Competition	Pathogen	Pathogen + anc mbiota	3F	3	100	4	4	2	800	800	400	666.667
Competition	Pathogen	Pathogen only	4A	3	100	1	1	1	200	200	200	200
Competition	Pathogen	Pathogen only	4B	3	100	23	11	11	4600	2200	2200	3000
Competition	Pathogen	Pathogen only	4C	3	100	21	17	19	4200	3400	3800	3800
Competition	Pathogen	Pathogen only	4E	3	100	0	9	16	0	1800	3200	1666.67
Competition	Pathogen	Pathogen only	4F	3	100	11	12	7	2200	2400	1400	2000
Competition	Pathogen	No-host control	NHC1	3	100	1	1	0	200	200	0	133.333
Competition	Pathogen	No-host control	NHC2	3	100	1	1	0	200	200	0	133.333
Competition	Pathogen	No-host control	NHC3	3	100	9	9	8	1800	1800	1600	1733.33
Competition	Pathogen	No-host control	NHC5	3	100	1	1	0	200	200	0	133.333
Competition	Pathogen	No-host control	NHC6	3	1000	16	7	15	32000	14000	30000	25333.3
Pathogen only	Pathogen	Pathogen + anc mbiota	3B	3	100	1	3	0	200	600	0	266.667
Pathogen only	Pathogen	Pathogen + anc mbiota	3C	3	100	2	1	4	400	200	800	466.667
Pathogen only	Pathogen	Pathogen + anc mbiota	3E	3	100	3	4	5	600	800	1000	800
Pathogen only	Pathogen	Pathogen + anc mbiota	3F	3	100	1	0	0	200	0	0	66.6667
Pathogen only	Pathogen	Pathogen only	4A	3	100	9	3	8	1800	600	1600	1333.33
Pathogen only	Pathogen	Pathogen only	4B	3	100	1	0	0	200	0	0	66.6667
Pathogen only	Pathogen	Pathogen only	4C	3	100	0	4	6	0	800	1200	666.667
Pathogen only	Pathogen	Pathogen only	4E	3	100	45	54	36	9000	10800	7200	9000
Pathogen only	Pathogen	Pathogen only	4F	3	100	1	0	0	200	0	0	66.6667

## Sheet: Fig S1d
Experiment	Bacteria	Treatment	Replicate	Batch	Dilution_factor	Tech_rep_1	Tech_rep_2	Tech_rep_3	CFU_per_worm_1	CFU_per_worm_2	CFU_per_worm_3	Average_per_worm
Competition	Pathogen	Pathogen + anc mbiota	3A	1	100	34	45	39	6800	9000	7800	7866.67
Competition	Pathogen	Pathogen + anc mbiota	3B	1	100	35	38	34	7000	7600	6800	7133.33
Competition	Pathogen	Pathogen + anc mbiota	3C	1	1000	11	15	15	22000	30000	30000	27333.3
Competition	Pathogen	Pathogen + anc mbiota	3D	1	100	15	11	10	3000	2200	2000	2400
Competition	Pathogen	Pathogen + anc mbiota	3E	1	100	14	9	14	2800	1800	2800	2466.67
Competition	Pathogen	Pathogen + anc mbiota	3F	1	1000	7	7	11	14000	14000	22000	16666.7
Competition	Pathogen	Pathogen only	4A	1	100	9	11	9	1800	2200	1800	1933.33
Competition	Pathogen	Pathogen only	4B	1	100	41	30	29	8200	6000	5800	6666.67
Competition	Pathogen	Pathogen only	4C	1	100	1	2	0	200	400	0	200
Competition	Pathogen	Pathogen only	4D	1	100	32	22	38	6400	4400	7600	6133.33
Competition	Pathogen	Pathogen only	4E	1	100	44	57	58	8800	11400	11600	10600
Competition	Pathogen	Pathogen only	4F	1	100	12	13	14	2400	2600	2800	2600
Competition	Pathogen	No-host control	NHC1	1	100	47	46	51	9400	9200	10200	9600
Competition	Pathogen	No-host control	NHC2	1	100	12	8	12	2400	1600	2400	2133.33
Competition	Pathogen	No-host control	NHC3	1	100	1	0	1	200	0	200	133.333
Competition	Pathogen	No-host control	NHC4	1	1000	16	13	7	32000	26000	14000	24000
Competition	Pathogen	No-host control	NHC5	1	100	5	10	15	1000	2000	3000	2000
Competition	Pathogen	No-host control	NHC6	1	100	24	24	33	4800	4800	6600	5400
Competition	Mbiota	Pathogen + anc mbiota	3A	1	1	15	13	21	30	26	42	32.6667
Competition	Mbiota	Pathogen + anc mbiota	3B	1	1	10	4	11	20	8	22	16.6667
Competition	Mbiota	Pathogen + anc mbiota	3C	1	1	26	23	20	52	46	40	46
Competition	Mbiota	Pathogen + anc mbiota	3D	1	1	2	7	4	4	14	8	8.66667
Competition	Mbiota	Pathogen + anc mbiota	3E	1	1	2	3	3	4	6	6	5.33333
Competition	Mbiota	Pathogen + anc mbiota	3F	1	1	1	0	6	2	0	12	4.66667
Competition	Mbiota	Pathogen only	4A	1	1	9	6	1	18	12	2	10.6667
Competition	Mbiota	Pathogen only	4B	1	1	2	5	2	4	10	4	6
Competition	Mbiota	Pathogen only	4C	1	1	4	2	5	8	4	10	7.33333
Competition	Mbiota	Pathogen only	4D	1	1	13	7	12	26	14	24	21.3333
Competition	Mbiota	Pathogen only	4E	1	10	5	5	4	100	100	80	93.3333
Competition	Mbiota	Pathogen only	4F	1	10	18	17	22	360	340	440	380
Competition	Mbiota	No-host control	NHC1	1	1	11	12	14	22	24	28	24.6667
Competition	Mbiota	No-host control	NHC4	1	1	21	17	26	42	34	52	42.6667
Competition	Mbiota	No-host control	NHC5	1	1	5	4	3	10	8	6	8
Competition	Mbiota	No-host control	NHC6	1	1	2	1	0	4	2	0	2
Mbiota only	Mbiota	Microbiota only	1	1	10	3	7	6	60	140	120	106.667
Competition	Pathogen	Pathogen + anc mbiota	3A	2	100	5	5	2	1000	1000	400	800
Competition	Pathogen	Pathogen + anc mbiota	3B	2	100	13	2	11	2600	400	2200	1733.33
Competition	Pathogen	Pathogen + anc mbiota	3C	2	100	21	17	25	4200	3400	5000	4200
Competition	Pathogen	Pathogen + anc mbiota	3D	2	100	5	9	5	1000	1800	1000	1266.67
Competition	Pathogen	Pathogen + anc mbiota	3E	2	100	40	38	33	8000	7600	6600	7400
Competition	Pathogen	Pathogen + anc mbiota	3F	2	1000	3	6	7	6000	12000	14000	10666.7
Competition	Pathogen	Pathogen only	4A	2	100	8	9	11	1600	1800	2200	1866.67
Competition	Pathogen	Pathogen only	4B	2	100	13	6	4	2600	1200	800	1533.33
Competition	Pathogen	Pathogen only	4C	2	100	2	1	15	400	200	3000	1200
Competition	Pathogen	Pathogen only	4D	2	100	16	15	12	3200	3000	2400	2866.67
Competition	Pathogen	Pathogen only	4E	2	100	16	13	13	3200	2600	2600	2800
Competition	Pathogen	Pathogen only	4F	2	100	16	27	28	3200	5400	5600	4733.33
Competition	Pathogen	No-host control	NHC1	2	100	4	3	3	800	600	600	666.667
Competition	Pathogen	No-host control	NHC2	2	100	9	10	9	1800	2000	1800	1866.67
Competition	Pathogen	No-host control	NHC3	2	1000	7	6	9	14000	12000	18000	14666.7
Competition	Pathogen	No-host control	NHC4	2	100	3	0	0	600	0	0	200
Competition	Pathogen	No-host control	NHC5	2	100	5	6	8	1000	1200	1600	1266.67
Competition	Pathogen	No-host control	NHC6	2	100	40	45	40	8000	9000	8000	8333.33
Competition	Mbiota	Pathogen + anc mbiota	3A	2	10	1	1	0	20	20	0	13.3333
Competition	Mbiota	Pathogen + anc mbiota	3B	2	1	1	2	1	2	4	2	2.66667
Competition	Mbiota	Pathogen + anc mbiota	3C	2	1	17	15	10	34	30	20	28
Competition	Mbiota	Pathogen + anc mbiota	3D	2	1	2	0	0	4	0	0	1.33333
Competition	Mbiota	Pathogen + anc mbiota	3E	2	1	34	46	30	68	92	60	73.3333
Competition	Mbiota	Pathogen + anc mbiota	3F	2	1	9	10	3	18	20	6	14.6667
Competition	Mbiota	Pathogen only	4A	2	10	23	31	25	460	620	500	526.667
Competition	Mbiota	Pathogen only	4B	2	1	8	6	5	16	12	10	12.6667
Competition	Mbiota	Pathogen only	4C	2	1	6	5	3	12	10	6	9.33333
Competition	Mbiota	Pathogen only	4D	2	1	3	3	3	6	6	6	6
Competition	Mbiota	Pathogen only	4E	2	1	22	20	12	44	40	24	36
Competition	Mbiota	Pathogen only	4F	2	1	22	31	32	44	62	64	56.6667
Competition	Mbiota	No-host control	NHC1	2	1	15	21	10	30	42	20	30.6667
Competition	Mbiota	No-host control	NHC2	2	1	13	3	9	26	6	18	16.6667
Competition	Mbiota	No-host control	NHC3	2	1	2	3	0	4	6	0	3.33333
Competition	Mbiota	No-host control	NHC4	2	1	3	1	4	6	2	8	5.33333
Competition	Mbiota	No-host control	NHC5	2	1	2	4	1	4	8	2	4.66667
Competition	Mbiota	No-host control	NHC6	2	1	7	7	3	14	14	6	11.3333
Mbiota only	Mbiota	Microbiota only	2	2	10	11	8	12	220	160	240	206.667
Competition	Pathogen	Pathogen + anc mbiota	3A	3	1000	6	10	10	12000	20000	20000	17333.3
Competition	Pathogen	Pathogen + anc mbiota	3C	3	100	8	7	14	1600	1400	2800	1933.33
Competition	Pathogen	Pathogen + anc mbiota	3D	3	100	67	52	59	13400	10400	11800	11866.7
Competition	Pathogen	Pathogen + anc mbiota	3F	3	100	4	4	2	800	800	400	666.667
Competition	Pathogen	Pathogen only	4A	3	100	1	1	1	200	200	200	200
Competition	Pathogen	Pathogen only	4B	3	100	23	11	11	4600	2200	2200	3000
Competition	Pathogen	Pathogen only	4C	3	100	21	17	19	4200	3400	3800	3800
Competition	Pathogen	Pathogen only	4E	3	100	0	9	16	0	1800	3200	1666.67
Competition	Pathogen	Pathogen only	4F	3	100	11	12	7	2200	2400	1400	2000
Competition	Pathogen	No-host control	NHC1	3	100	1	1	0	200	200	0	133.333
Competition	Pathogen	No-host control	NHC2	3	100	1	1	0	200	200	0	133.333
Competition	Pathogen	No-host control	NHC3	3	100	9	9	8	1800	1800	1600	1733.33
Competition	Pathogen	No-host control	NHC5	3	100	1	1	0	200	200	0	133.333
Competition	Pathogen	No-host control	NHC6	3	1000	16	7	15	32000	14000	30000	25333.3
Competition	Mbiota	Pathogen + anc mbiota	3A	3	1	10	16	18	20	32	36	29.3333
Competition	Mbiota	Pathogen + anc mbiota	3B	3	1	3	1	4	6	2	8	5.33333
Competition	Mbiota	Pathogen + anc mbiota	3C	3	10	6	5	9	120	100	180	133.333
Competition	Mbiota	Pathogen + anc mbiota	3D	3	1	8	12	9	16	24	18	19.3333
Competition	Mbiota	Pathogen + anc mbiota	3E	3	1	4	4	6	8	8	12	9.33333
Competition	Mbiota	Pathogen + anc mbiota	3F	3	1	8	7	2	16	14	4	11.3333
Competition	Mbiota	Pathogen only	4A	3	1	2	2	2	4	4	4	4
Competition	Mbiota	Pathogen only	4B	3	1	33	30	29	66	60	58	61.3333
Competition	Mbiota	Pathogen only	4C	3	1	9	19	20	18	38	40	32
Competition	Mbiota	Pathogen only	4E	3	1	14	15	15	28	30	30	29.3333
Competition	Mbiota	Pathogen only	4F	3	1	0	0	1	0	0	2	0.666667
Competition	Mbiota	No-host control	NHC1	3	1	2	2	1	4	4	2	3.33333
Competition	Mbiota	No-host control	NHC2	3	1	4	1	2	8	2	4	4.66667
Competition	Mbiota	No-host control	NHC3	3	1	1	3	3	2	6	6	4.66667
Competition	Mbiota	No-host control	NHC4	3	1	1	1	2	2	2	4	2.66667
Competition	Mbiota	No-host control	NHC5	3	1	2	7	7	4	14	14	10.6667
Competition	Mbiota	No-host control	NHC6	3	1	5	7	6	10	14	12	12
Mbiota only	Mbiota	Microbiota only	3	3	10	23	28	46	460	560	920	646.667

## Sheet: Fig S2
Sample	Observed	Shannon	Simpson	Treatment	Host	Evenness
X3E.worms	6	1.06707	0.514637	Pathogen + anc mbiota	In vivo	0.595541
X4A.worms	5	1.38432	0.694877	Pathogen only	In vivo	0.860125
X4B.worms	6	1.44804	0.71261	Pathogen only	In vivo	0.808168
X3D.inVitro	4	0.454137	0.221711	Pathogen + anc mbiota	In vitro	0.327591
X3F.inVitro	6	0.405262	0.166823	Pathogen + anc mbiota	In vitro	0.226181
X3F.worms	5	1.27152	0.639238	Pathogen + anc mbiota	In vivo	0.790042
X3A.inVitro	4	0.592111	0.296772	Pathogen + anc mbiota	In vitro	0.427118
X3E.inVitro	5	0.536407	0.227153	Pathogen + anc mbiota	In vitro	0.333289
X4A.inVitro	5	0.65047	0.317696	Pathogen only	In vitro	0.404159
X4B.inVitro	5	0.509372	0.234753	Pathogen only	In vitro	0.316491
X3D.worms	6	1.26566	0.634922	Pathogen + anc mbiota	In vivo	0.706378
X3C.worms	7	1.50765	0.71064	Pathogen + anc mbiota	In vivo	0.77478
X3A.worms	6	1.21121	0.601426	Pathogen + anc mbiota	In vivo	0.67599
X3B.worms	6	1.26932	0.598142	Pathogen + anc mbiota	In vivo	0.708423
X3C.inVitro	5	0.432584	0.18981	Pathogen + anc mbiota	In vitro	0.26878
X4D.worms	7	0.784673	0.345187	Pathogen only	In vivo	0.403242
X3B.inVitro	4	0.609391	0.308594	Pathogen + anc mbiota	In vitro	0.439583
X4E.worms	5	1.39756	0.701726	Pathogen only	In vivo	0.868355
X4C.inVitro	4	0.430857	0.200694	Pathogen only	In vitro	0.310797
X4C.worms	5	1.19633	0.591481	Pathogen only	In vivo	0.743321
X4E.inVitro	4	0.469317	0.222837	Pathogen only	In vitro	0.33854
X4F.worms	6	0.990596	0.4544	Pathogen only	In vivo	0.552862
N1.worms	6	1.42482	0.702383	No host control	In vivo	0.795205
X4F.inVitro	5	0.451376	0.191218	Pathogen only	In vitro	0.280456
X4D.inVitro	5	0.65309	0.311597	Pathogen only	In vitro	0.405787
N3.worms	6	1.42387	0.722837	No host control	In vivo	0.794679
N2.worms	5	1.28911	0.681178	No host control	In vivo	0.800969
N2.inVitro	6	0.764343	0.362169	No host control	In vitro	0.426588
N1.inVitro	4	0.537868	0.247983	No host control	In vitro	0.387989
CeMbio	6	0.987653	0.446144	anc	In vitro	0.55122
N4.worms	6	1.45226	0.736911	No host control	In vivo	0.810519
N6.worms	5	1.05538	0.560706	No host control	In vivo	0.655748
N4.inVitro	5	0.756287	0.369769	No host control	In vitro	0.469908
N3.inVitro	5	0.666329	0.303246	No host control	In vitro	0.414013
N5.inVitro	5	0.5372	0.26459	No host control	In vitro	0.333781
N5.worms	6	1.18854	0.611184	No host control	In vivo	0.663339
N6.inVitro	5	0.585579	0.260274	No host control	In vitro	0.363841

## Sheet: Fig S3a
Sample	Treatment	MYb11	BIGb0393	CEent1	JUb66	MYb10	MYb71	BIGb0170
Ancestral community	Ancestor	0.0273973	0	0.732877	0.0890411	0.0410959	0.0684932	0.0410959
N1-worms	No-host control	0.184932	0.00684932	0.0821918	0.10274	0.472603	0.150685	0
N2-worms	No-host control	0.0273973	0	0.136986	0.0684932	0.369863	0.39726	0
N3-worms	No-host control	0.363014	0	0.0410959	0.0479452	0.232877	0.294521	0.0205479
N4-worms	No-host control	0.369863	0	0.0342466	0.130137	0.267123	0.191781	0.00684932
N5-worms	No-host control	0.0205479	0.0410959	0.0205479	0.0821918	0.541096	0.294521	0
N6-worms	No-host control	0.0342466	0	0.0342466	0.0547945	0.59589	0.280822	0
4A-worms	Pathogen only	0.0753425	0	0.184932	0.10274	0.479452	0.157534	0
4B-worms	Pathogen only	0.109589	0	0.0616438	0.157534	0.452055	0.205479	0.0136986
4C-worms	Pathogen only	0.0821918	0	0.0684932	0.0821918	0.60274	0.164384	0
4D-worms	Pathogen only	0.0136986	0.0136986	0.0273973	0.0273973	0.80137	0.10274	0.0136986
4E-worms	Pathogen only	0.10274	0	0.0958904	0.116438	0.465753	0.219178	0
4F-worms	Pathogen only	0.0753425	0	0.0342466	0.0684932	0.726027	0.0821918	0.0136986
3A-worms	Pathogen + anc mbiota	0.0684932	0	0.0342466	0.0616438	0.575342	0.239726	0.0205479
3B-worms	Pathogen + anc mbiota	0.0958904	0	0.0479452	0.0684932	0.60274	0.143836	0.0410959
3C-worms	Pathogen + anc mbiota	0.157534	0.00684932	0.0753425	0.0821918	0.472603	0.164384	0.0410959
3D-worms	Pathogen + anc mbiota	0.0136986	0.0410959	0.10274	0.0547945	0.534247	0.253425	0
3E-worms	Pathogen + anc mbiota	0.0479452	0	0.0821918	0.0273973	0.671233	0.157534	0.0136986
3F-worms	Pathogen + anc mbiota	0.157534	0	0.0547945	0.0753425	0.547945	0.164384	0

## Sheet: Fig S3b
Sample	Treatment	MYb11	BIGb0393	CEent1	JUb66	MYb10	MYb71	BIGb0170
N1-inVitro	No-host control	0	0	0.863014	0.0616438	0.0205479	0	0.0547945
N2-inVitro	No-host control	0.0273973	0	0.787671	0.116438	0.00684932	0.00684932	0.0547945
N3-inVitro	No-host control	0.0205479	0	0.828767	0.0821918	0.0205479	0	0.0479452
N4-inVitro	No-host control	0.0205479	0	0.780822	0.130137	0.0136986	0	0.0547945
N5-inVitro	No-host control	0.0205479	0	0.849315	0.116438	0.00684932	0	0.00684932
N6-inVitro	No-host control	0.00684932	0	0.856164	0.0616438	0.0342466	0	0.0410959
4A-inVitro	Pathogen only	0	0	0.815068	0.130137	0.0205479	0.0136986	0.0205479
4B-inVitro	Pathogen only	0.0136986	0	0.869863	0.0890411	0.00684932	0	0.0205479
4C-inVitro	Pathogen only	0	0	0.890411	0.0753425	0	0.00684932	0.0273973
4D-inVitro	Pathogen only	0.0136986	0	0.821918	0.0890411	0.00684932	0	0.0684932
4E-inVitro	Pathogen only	0	0	0.876712	0.0890411	0.0205479	0	0.0136986
4F-inVitro	Pathogen only	0.00684932	0	0.89726	0.0479452	0.0342466	0	0.0136986
3A-inVitro	Pathogen + anc mbiota	0	0	0.828767	0.123288	0.0205479	0	0.0273973
3B-inVitro	Pathogen + anc mbiota	0	0	0.821918	0.109589	0.00684932	0	0.0616438
3C-inVitro	Pathogen + anc mbiota	0.0136986	0	0.89726	0.0684932	0.0136986	0	0.00684932
3D-inVitro	Pathogen + anc mbiota	0	0	0.876712	0.0958904	0.00684932	0	0.0205479
3E-inVitro	Pathogen + anc mbiota	0.0136986	0	0.876712	0.0410959	0.0342466	0	0.0342466
3F-inVitro	Pathogen + anc mbiota	0.00684932	0	0.910959	0.0547945	0.0136986	0.00684932	0.00684932

## Sheet: Fig S4
distance	SampleID	Treatment	Host
0.118125	3E-worms	Pathogen + anc mbiota	In vivo
0.0620329	3F-worms	Pathogen + anc mbiota	In vivo
0.146561	3D-worms	Pathogen + anc mbiota	In vivo
0.112294	3C-worms	Pathogen + anc mbiota	In vivo
0.0755493	3A-worms	Pathogen + anc mbiota	In vivo
0.0589522	3B-worms	Pathogen + anc mbiota	In vivo
0.00601233	3D-inVitro	Pathogen + anc mbiota	In vitro
0.0508215	3F-inVitro	Pathogen + anc mbiota	In vitro
0.0492496	3A-inVitro	Pathogen + anc mbiota	In vitro
0.0487968	3E-inVitro	Pathogen + anc mbiota	In vitro
0.0369286	3C-inVitro	Pathogen + anc mbiota	In vitro
0.0596462	3B-inVitro	Pathogen + anc mbiota	In vitro
0.135112	4A-worms	Pathogen only	In vivo
0.153576	4B-worms	Pathogen only	In vivo
0.229807	4D-worms	Pathogen only	In vivo
0.136312	4E-worms	Pathogen only	In vivo
0	4C-worms	Pathogen only	In vivo
0.141042	4F-worms	Pathogen only	In vivo
0.0631582	4A-inVitro	Pathogen only	In vitro
0.011305	4B-inVitro	Pathogen only	In vitro
0.0298121	4C-inVitro	Pathogen only	In vitro
0.0108668	4E-inVitro	Pathogen only	In vitro
0.0488406	4F-inVitro	Pathogen only	In vitro
0.0573566	4D-inVitro	Pathogen only	In vitro
0.16056	N1-worms	No-host control	In vivo
0.261056	N3-worms	No-host control	In vivo
0.19006	N2-worms	No-host control	In vivo
0.284838	N4-worms	No-host control	In vivo
0.144189	N6-worms	No-host control	In vivo
0.1436	N5-worms	No-host control	In vivo
0.0517983	N2-inVitro	No-host control	In vitro
0.0416035	N1-inVitro	No-host control	In vitro
0.0524987	N4-inVitro	No-host control	In vitro
0.00662575	N3-inVitro	No-host control	In vitro
0.0479128	N5-inVitro	No-host control	In vitro
0.0436549	N6-inVitro	No-host control	In vitro

## Sheet: Fig S5a
Treatment	mean_non	sd_non	n_non	SE_non	mean_syn	SE_syn	mean_indel	SE_indel	mean_inter	SE_inter
No-host control	4.16667	2.08167	12	0.600925	0.666667	0.224733	1.75	0.629153	2.25	0.304636
Pathogen + anc mbiota	3.25	2.13733	12	0.616994	0.916667	0.28758	0.583333	0.336162	2.41667	0.39807
Pathogen only	1.41667	1.24011	12	0.35799	0.166667	0.112367	0.166667	0.112367	1.58333	0.192996

## Sheet: Fig S5b
key	value
Pathogen only P10	101.076
Pathogen only P10	100.603
Pathogen only P10	50.9391
Pathogen only P10	100.693
Pathogen only P10	65.5636
Pathogen only P10	71.1588
Pathogen + anc mbiota P10	83.8645
Pathogen + anc mbiota P10	88.3079
Pathogen + anc mbiota P10	45.414
Pathogen + anc mbiota P10	125.556
Pathogen + anc mbiota P10	146.89
Pathogen + anc mbiota P10	163.264
Pathogen only P15	145.852
Pathogen only P15	109.511
Pathogen only P15	99.0274
Pathogen only P15	103.711
Pathogen only P15	107.246
Pathogen only P15	131.705
Pathogen + anc mbiota P15	107.034
Pathogen + anc mbiota P15	144.27
Pathogen + anc mbiota P15	73.1518
Pathogen + anc mbiota P15	139.393
Pathogen + anc mbiota P15	153.612
Pathogen + anc mbiota P15	107.034

[truncated: 5 more sheets: Fig S5c, Fig S5d, Fig S6, Fig S7, Fig S9]
